# Supplementary material for: Role of Stro1+/CD44+ stem cells in myometrial physiology and uterine remodeling during pregnancy
Source: Biol Reprod. 2016 Dec 23;96(1):70–80. doi: 10.1095/biolreprod.116.143461 (PMC5803774; doi:10.1095/biolreprod.116.143461)
Supplement: Supplemental material [file bio143461_supp.zip]

Archive with 5 entries (5 files):
- Supplemental Figure 1.tif
- Supplemental Figure 2.tif
- Supplemental Figure 3.tif
- Supplemental Table1.pdf
- Supplemental Table2.pdf
